# Supplementary material for: How autoreactive thymocytes differentiate into regulatory versus effector CD4+ T cells after avoiding clonal deletion
Source: Nat Immunol. 2023 Mar 23;24(4):637–51. doi: 10.1038/s41590-023-01469-2 (PMC10063450; doi:10.1038/s41590-023-01469-2)
Supplement: Source Data Fig. 1 — Statistical source data. [file 41590_2023_1469_MOESM2_ESM.xlsx]

## Sheet: Sheet1
Fig.1b
	CD28 expression
		mouse 1	mouse 2	mouse 3	mouse 4	mouse 5
B6	S1	65.4161	57.507	57.8212	47.5771	66.4516
	S2	101.187	94.7975	104.015	100	100
	S3	69.8673	58.345	77.4092	57.489	70.5806
	S4	16.236	15.2933	19.169	7.48899	28.2581
	S5	11.1034	10.4749	12.1508	3.5022	22.5806
B7DKO	S1	44.1497	43.6735	42.517	39.842	45.3614
	S2	100.68	102.041	97.2789	100	100
	S3	155.782	155.102	151.701	129.797	127.711
	S4	145.578	143.537	142.857	117.381	121.687
	S5	79.5918	78.2313	80.2721	53.2731	76.506
Fig.1b
	%Vb6
		B6-1	B6-2	B6-3	B6-4
B6	stage 1	2.16	1.83	2.12	1.74
	stage 2	6.39	6.36	6.18	6.46
	stage 3	7.94	7.87	7.83	7.71
	stage 4	8.44	8.38	7.98	7.56
	stage 5	7.48	8.25	7.3	7.58
		B6-1	B6-2	B6-3	RE-395
B6/CBA/J	stage 1	2.58	2.76	2.24	1.93
	stage 2	7.6	7.04	7.61	5.76
	stage 3	1.99	2.02	1.88	1.27
	stage 4	0.5	0.6	0.53	0.25
	stage 5	0.39	0.51	0.37	0.51
Fig.1b
		Cell number		mouse 1	mouse 2	mouse 3	mouse 4
AND+PCC-I-Ek+			stage 1	2.5	3.25	3.5	5.36
			stage 2	2.4	2.94	3.14	4.6
			stage 3	1.97	2.11	2.63	3.87
			stage 4	6.48	6.02	8.74	12.41
			stage 5	7.73	8.8	10.03	13.63
AND+PCC+I-Ek+			stage 1	2.01	5.79	3.3	2.43
			stage 2	1.54	4.53	2.5	2.16
			stage 3	0.57	2.04	1.29	0.89
			stage 4	0.19	0.72	0.62	0.37
			stage 5	0.09	0.27	0.19	0.25
Fig.1b
OTIIOVA-
		Cell number		mouse 1	mouse 2	mouse 3	mouse 4	mouse 5	mouse 6	mouse 7	mouse 8	mouse 9	mouse 10	mouse 11
			stage 1	26.2	17.95	42.3	16.13	47.9	23.95	20.6	12.54	8.81	16.56	18.35
			stage 2	8	7.35	17.48	11.66	6.64	3.75	11.14	5.64	5.36	9.11	9.92
			stage 3	4.13	3.27	6.43	7.75	4.32	2.79	4.47	1.84	3.1	7.38	7.62
			stage 4	4.41	5.19	10.35	6.68	7.33	5.4	5.69	4.62	5.93	13.18	13.47
			stage 5	6.05	6.25	10.26	5.86	11.78	8.95	8.75	3.99	4.66	11.24	12.88
OTIIOVA+
				mouse 1	mouse 2	mouse 3	mouse 4	mouse 5	mouse 6	mouse 7	mouse 8	mouse 9	mouse 10	mouse 11
			stage 1	40.6	12.16	51.6	36.76	30.4	17.95	38.27	33.55	7.35	7.48	16.35
			stage 2	18	10.05	9.87	5.98	17.49	9.8	17.41	10.2	4.54	5.59	9.74
			stage 3	2.02	3.09	3.26	3.07	6.9	2.72	2.94	2.09	0.87	2.79	2.28
			stage 4	0.45	0.38	0.92	1.54	3.55	2.41	1.96	1.68	0.23	1.39	0.78
			stage 5	0.17	0.19	0.42	0.05	2.49	0.42	0.5	0.39	0.08	0.14	0.25
Fig.1c	% Foxp3							% Foxp3							% Foxp3
		mouse 1	mouse 2	mouse 3					mouse 1	mouse 2	mouse 3					mouse 1	mouse 2	mouse 3
B6	Stage 1	0	0	0			ANDPcc-	stage 1	0	0	0			OTII+OVA-	Stage 1	0	0	0
	Stage 2	0	0	0				stage 2	0.02	0.014	0.022				Stage 2	0	0	0
	Stage 3	0.02	0.012	0				stage 3	0.05	0.06	0.03				Stage 3	0	0	0
	Satge 4	0.36	0.36	0.33				stage 4	0.14	0.11	0.06				Satge 4	0.08	0.12	0.09
	Stage 5	9.42	8.67	10.1				stage 5	0.25	0.19	0.27				Stage 5	0.13	0.2	0.24
hBcl-2Tg	Stage 1	0	0.03	0			ANDPcc+	stage 1	0	0	0			OTII+OVA+	Stage 1	0	0	0
	Stage 2	0.02	0.17	0.03				stage 2	0.013	0.018	0.017				Stage 2	0	0	0
	Stage 3	0.02	0.24	0.04				stage 3	0.044	0.056	0.031				Stage 3	0.13	0.18	0.27
	Satge 4	0.31	0.54	0.41				stage 4	0.25	0.41	0.39				Satge 4	0.94	0.6	0.71
	Stage 5	14.8	19.3	16.1				stage 5	15.2	13.8	17.4				Stage 5	30.1	25.5	29.8
