# Supplementary material for: How autoreactive thymocytes differentiate into regulatory versus effector CD4+ T cells after avoiding clonal deletion
Source: Nat Immunol. 2023 Mar 23;24(4):637–51. doi: 10.1038/s41590-023-01469-2 (PMC10063450; doi:10.1038/s41590-023-01469-2)
Supplement: Source Data Fig. 2 — Statistical source data. [file 41590_2023_1469_MOESM3_ESM.xlsx]

## Sheet: Sheet1
Fig.2b
		ZAP70 MFI							CD5 MFI						% Foxp3
B6		stage 1	36.1	35.4	27.3			B6	Stage 1	78.4	77.9			B6	Stage 1	0	0	0
		stage 2	65.3	76.2	62.5				Stage 2	316	315				Stage 2	0	0	0
		stage 3	78.7	92.3	83.5				Stage 3	410	378				Stage 3	0	0	0
		stage 4	98.6	106	111				Stage 4	539	512				Stage 4	0.4	0.35	0.35
		stage 5	110	112	96				Stage 5	435	404				Stage 5	9.9	8.4	8.2
ZAP70TgKO.B6		stage 1	69.2	53.8	38.1			ZAP70 TgKO.B6	Stage 1	83	83.4			ZAPTgKO.B6	Stage 1	0	0	0
		stage 2	78.8	65.3	53.3				Stage 2	322	320				Stage 2	0	0	0
		stage 3	53.6	45.8	43.9				Stage 3	399	354				Stage 3	0	0	0
		stage 4	43.4	42.5	51.1				Stage 4	362	316				Stage 4	0.3	0.1	0.1
		stage 5	22.6	21.6	25.8				Stage 5	152	130				Stage 5	1.2	0.9	0.7
Fig.2c
		c-Rel MFI
B6		stage 1	13.7	14.3	17.7	21.5
		stage 2	14.5	17.8	19.5	23
		stage 3	18.7	24.3	24.8	28.8
		stage 4	37.6	46.2	35	39.5
		stage 5	41.9	45	35.2	40.8
ZAP70TgKO.B6		stage 1	12.8	14	18	19
		stage 2	12.8	15.9	18.5	19.3
		stage 3	14.4	19.4	21	22.2
		stage 4	25.3	32	26	27.6
		stage 5	23.7	27	24.8	25.8
Fig.2d
		c-Rel MFI							n-cRel MFI
ANDPcc-		stage 1	9.8	10.4	10.1		OTII+OVA-		Stage 1	1.4	1.6	0.8
		stage 2	13.3	14.1	13.6				Stage 2	4.3	4.3	2.7
		stage 3	17	19.1	18.6				Stage 3	9	9.2	6.4
		stage 4	22.8	26	26				Satge 4	17.4	16.5	12.7
		stage 5	22.4	23.6	23.6				Stage 5	17.4	16.5	12.5
ANDPcc+		stage 1	10.3	10.9	11.3		OTII+OVA+		Stage 1	3.7	3.6	5.5
		stage 2	15.2	16.3	17.4				Stage 2	6	5.6	9.3
		stage 3	25	27.1	28				Stage 3	13.6	12.1	18.4
		stage 4	90.6	97	97.5				Satge 4	68.2	54.7	88.6
		stage 5	33	32.2	32.1				Stage 5	42.5	32.4	46.6
Fig.2e
		CD69 MFI					Nur77 MFI						n-Foxo1 MFI
		stage 1	4.01	4.35	4.25		stage 1	4.49	4.96	5.3			stage 1	37	36.7
		stage 2	61.1	60.1	60		stage 2	57.5	62.3	65.3			stage 2	32.2	33.5
		stage 3	147	144	144		stage 3	83.1	91.4	94.1			stage 3	39.2	45.7
		stage 4	211	198	202		stage 4	170	157	164			stage 4	102	99.9
		stage 5	25	25	25.5		stage 5	91.9	87.6	89.8			stage 5	228	230
		stage 1	4.01	4.35	4.25		stage 1	4.49	4.96	5.3			stage 1	37	36.7
		stage 2	61.1	60.1	60		stage 2	57.5	62.3	65.3			stage 2	32.2	33.5
		stage 3	147	144	144		stage 3	83.1	91.4	94.1			stage 3	39.2	45.7
		F-25+	240	288	274		F-25+	308	355	361			F-25+	88.9	84
		Foxp3+	42.4	41.1	48.9		Foxp3+	176	201	190			Foxp3+	178	178
