# Supplementary material for: How autoreactive thymocytes differentiate into regulatory versus effector CD4+ T cells after avoiding clonal deletion
Source: Nat Immunol. 2023 Mar 23;24(4):637–51. doi: 10.1038/s41590-023-01469-2 (PMC10063450; doi:10.1038/s41590-023-01469-2)
Supplement: Source Data Fig. 4 — Statistical source data. [file 41590_2023_1469_MOESM4_ESM.xlsx]

## Sheet: Sheet1
Fig.4c
			Intrathymic injection of Foxp3-CD25+
			mouse 1	mouse 2	mouse 3	mouse 4	mouse 5
% F+25-		12hr	4.28	7.04	6.16	8.46
after injection		24hr	7.57	6.18	8.22	7.78	8.18
		40hr	21.4	20.2	19	14.4
		60hr	21.3	20.8
		90hr	30.5	27.1
			Intrathymic injection of Foxp3-CD25+
			mouse 1	mouse 2	mouse 3	mouse 4	mouse 5
% F+25+		12hr	0.41	0.41	0.63	1.2
after injection		24hr	1.7	1.45	3.47	1.39	2.27
		40hr	6.42	11.4	11.8	7.2
		60hr	9.9	13.6
		90hr	22.2	18.2
			Intrathymic injection of Foxp3+CD25-
			mouse 1	mouse 2	mouse 3	mouse 4	mouse 5
% F+25+		12hr	0.2
after injection		40hr	9.44	8.33	10.9	9.47
		90hr	15.6	18.8	14.2	16.8	14.1
