# Supplementary material for: How autoreactive thymocytes differentiate into regulatory versus effector CD4+ T cells after avoiding clonal deletion
Source: Nat Immunol. 2023 Mar 23;24(4):637–51. doi: 10.1038/s41590-023-01469-2 (PMC10063450; doi:10.1038/s41590-023-01469-2)
Supplement: Source Data Extended Data Fig. 1 — Statistical source data. [file 41590_2023_1469_MOESM5_ESM.xls]

## Sheet: Sheet1
Fig. 1b
B6
	% Vb3						% Vb11					% Vb8
		Mouse 1	Mouse 2	Mouse 3	Mouse 4			Mouse 1	Mouse 2	Mouse 3			Mouse 1	Mouse 2	Mouse 3	Mouse 4
	stage 1	1.54	1.3	1.57	1.45		stage 1	1.19	0.9	1.2		stage 1	2.71	4.04	4.35	5.46
	stage 2	2.73	2.47	2.6	2.76		stage 2	4.36	4.16	3.93		stage 2	14.65	17.34	17.98	20.33
	stage 3	3.75	3.71	3.7	3.18		stage 3	6.3	5.32	5.38		stage 3	21.9	21.92	22.08	21.87
	stage 4	4	4.18	4.37	3.73		stage 4	5.53	5.21	4.86		stage 4	22.85	23.08	23.24	21.86
	stage 5	3.98	4.88	4.5	4.17		stage 5	5.14	5.89	4.61		stage 5	22.22	24.02	23.74	21.5
B6/CBA/J
	% Vb3						% Vb11					% Vb8
		Mouse 1	Mouse 2	Mouse 3	Mouse 4			Mouse 1	Mouse 2	Mouse 3			Mouse 1	Mouse 2	Mouse 3	Mouse 4
	stage 1	0.79	0.5	0.67	0.81		stage 1	2.32	2.16	2.01		stage 1	8.06	8.42	7.05	7.1
	stage 2	3.18	2.62	3.41	2.5		stage 2	4.3	4.53	4.23		stage 2	21.44	20.56	19.77	20.32
	stage 3	1.24	1.05	1.13	0.68		stage 3	3.44	3.58	3.62		stage 3	29.18	28.92	27.98	26.77
	stage 4	0.57	0.58	0.51	0.13		stage 4	1	0.85	0.86		stage 4	28.16	29.01	27.15	25.36
	stage 5	0.43	0.49	0.29	0.25		stage 5	0.62	0.59	0.43		stage 5	28.41	27.96	27.11	25.88
Fig.1c
				EdU%
4HRS AFTER INJECTION						Mouse 1	Mouse 2	Mouse 3
				DN		11.8	16.4	13.7
				DP		5.8	9.13	4.9
				FOXP3-CD4SP		0.51	0.66	0.46
				FOXP3+CD4SP		0.98	0.75	0.63
				EdU%
15 HRS AFTER INJECTION						Mouse 1	Mouse 2	Mouse 3
				DN		14.6	17.8	18.1
				DP		18.7	20.9	24.6
				FOXP3-CD4SP		2.28	2.92	2.66
				FOXP3+CD4SP		0.78	2.07	3.49
Fig. 1d		%Foxp3
			Mouse 1	Mouse 2	Mouse 3	Mouse 4	Mouse 5
Rag-GFP+		stage 1	0	0	0	0	0
CD4+ thymocytes		stage 2	0.035	0.01	0.01	0.04	0.02
		stage 3	0.225	0.21	0.09	0.11	0.12
		stage 4	0.275	0.08	0.11	0.13	0.13
		stage 5	5.935	4.78	3.88	5.95	5.59
Fig. 1e			Bim MFI
		Satge 1	112
		Satge 2	239
		Satge 3	840
		Satge 4	614
		Satge 5	491
			Bcl-2 MFI
		Satge 1	2.73
		Satge 2	4.5
		Satge 3	5
		Satge 4	7.03
		Satge 5	6.62
